# Supplementary material for: Semen Quality, Testicular Cell Apoptosis, and Transcriptome Analysis Following Mild Scrotal Heat Stress in Wugu–Hu Crossbred and Hu Rams
Source: Animals (Basel). 2025 Mar 3;15(5):724. doi: 10.3390/ani15050724 (PMC11898594; doi:10.3390/ani15050724)
Supplement: Supplementary file 1 [file animals-15-00724-s001.zip]

Archive with 1 entries (1 files):
- animals-3477973-supplementary.pdf
